# Supplementary material for: Phylogenetic Characterization of Marine Benthic Archaea in Organic-Poor Sediments of the Eastern Equatorial Pacific Ocean (ODP Site 1225)
Source: Microorganisms. 2016 Sep 6;4(3):32. doi: 10.3390/microorganisms4030032 (PMC5039592; doi:10.3390/microorganisms4030032)
Supplement: Supplementary file 1 [file microorganisms-04-00032-s001.zip]

Archive with 2 entries (2 files):
- microorganisms-04-00032-supplementary Figure S1.pdf
- microorganisms-04-00032-supplementary Table S1.xlsx
