# Supplementary material for: Phylogenetic Characterization of Marine Benthic Archaea in Organic-Poor Sediments of the Eastern Equatorial Pacific Ocean (ODP Site 1225)
Source: Microorganisms. 2016 Sep 6;4(3):32. doi: 10.3390/microorganisms4030032 (PMC5039592; doi:10.3390/microorganisms4030032)
Supplement: Supplementary file 1 [file microorganisms-04-00032-s001.zip › microorganisms-04-00032-supplementary Table S1.xlsx]

## Sheet: Sheet1
Table S1: Overview of the site characteristics and parameters relating to trophic state of organic-lean to organic-rich marine subsurface sediments, and MG-1 archaea
Site	Location	Water depth, m	brief site description	Marine Group I Archaea detected, %	habitat of MG-1 archaea	Cell counts in Log [10] per ml	Sedimentation rate, m/My, referenced by DSDP/ODP site	TOC, % weight of sediment	Max. DIC, mM	Ammonia, µM	Oxygen depletion depth [mbsf]	Nitrate depletion [μM] & depth [mbsf]	Sulfate depletion [mM] and depth [mbsf]	Sulfide/ reduced metals	References
enrichment experiments with MG-1 archaea
Severn Estuary, UK	coastal ecosystem located between England and Wales	tidal flat sediment (surface -1 mbsf)	organic rich tidal flat; sediment affected by bioturbation	0-3 cmbsf, incl. aerobic zone (0.5 cmbsf): MG-1 present in DGGE 3-20 cmbsf, dysaerobic zone: MG-1 present (DGGE) 20-40 cmbsf, sulfate reduction zone: MG-1 9.5% in clone library, not detected in DGGE 40-70 cmbsf (highest methane conc.): no Archaea detected, only bacteria	aerobic and dysaerobic zones, and in nitrate-reducing/metal-reducing slurries, but not so much in sulfate-reducing slurries and absent in sediment rich in methane (active archaea)	no data	no data	no data	no data	no data	0.5 cmbsf, inferred	10 uM at [0.5 cmbsf; inferred spotty availability within 3-20 cm due to bioturbation	decreases towards ca. 10 mM at 50 cm depth; irregular profile reveals bioturbation	biogenic sulfide not accumulating in porewatr due to reduced metals and bioturbation; Mn reduction in top 15 cm	Webster et al. 2010
Extremely organic carbon-depleted sediments
SPG11	South Pacific Gyre 41˚51.13S, 15˚306.38W	5076	South Pacific Gyre, the most oligotrophic ocean region in existence	3-4 cmbsf: MG-1 α (40%), MG-1 ν (10%), MG-1 ɳ (5%), MG-1 ε and θ (3%) 10-11 cmbfs: MG-1 α (10%), MG-1 ν (70%), MG-1 ɳ (20%) 26-28 cmbsf: MG-1 ν (90%), MG-1 ɳ (10%)	MG-1 α dominate in the upper 5 cmbs (and in the water column) and are replaced by mostly MG-1 ν and ɳ between 10-25 cmbsf	6.6 at sediment surface; 5.3 to 5.8 between 10 and 45 cmbf; between 3 and 4 throughout the core	0.9, averaged over upper 3 m	0.51 at sediment surface [0-5 cm]; rapid decrease to ca. 0.1 near 4 m, and > 0.05 below 10 m	2.44 mEq (alkalinity)	below detection	no depletion near surface; gradual decrease to ca. 10 uM at 40 m	no depletion; ca. 40 to 50 uM throughout sediment column	seawater concentration, no depletion	no biogenic sulfide, no evidence for metal reductiong	D'Hondt et al. 2009, 2015; Durbin and Teske 2010
organic carbon-depleted sediments
SPG12	South Pacific Subtropical Front 45˚57.86 S, 163˚11.05 W	5306	Southwestern edge of the South Pacific Gyre, towards New Zealand	60-70 cmbsf: total MG-1: 100% MG-I α (2.3%), MG-I ɳ (83.7%), MGI ν (14%) 153-163 cmbsf: MG-I ɳ (36.4%), non-MG-I groups (63.6%) no MG-I archaea in deeper oxygen depleted sediment samples	MG-I ɳ dominate when oxygen levels become depleted and nitrate levels increased. The MG-I ɳ subclade gets replaced by other non-MG-I archaea in deeper layers without oxygen and nitrate.	Between 6.3 and 5.9 in the upper 2.5 m	1.8, averaged over upper 5 m	0.34 % at sediment surface, 0-5 cm; between 0.2 and 0.1 % in upper 60 m; then below 0.1 %	3.23 mEq alkalinity at surface; gradual decrease to ca. 2.2 at 130 mbsf	below detection	depletion near 0.70 mbsf	depletion near 2.5 mbsf; gravity coring depth is precise	seawater concentration, no depletion	no sulfide, but reduced metals	D'Hondt et al. 2009, 2015; Durbin and Teske 2011
ODP Leg 201, Site 1231	Peru Basin 12˚01.29 N, 81˚54.24 W	4831	Open-ocean, metal-rich, organic-poor abyssal clay	180-185 cmbsf: total MG-I: 48.7% MG-I α: 18.6% MG-I ɳ: 22.0% MG-I ε: 4.6% MG-I ζ: 3.5%	MG-1 α and MG-I ɳ are co-occurring. however, nitrate is already depleted and the sample must be from the Fe-reducing zone.	ca. 8.3 at the surface; < 7 near 2 m, < 6 near 65 m	Closest analog from DSDP site 321: Eocene-Quaternary, 4-10	between 0.7 and 0.07% in deep sediments; very scattered [data in Meister et al. 2003]	Generally around 3 mM; maximum 3.64	7.64 to 32.72 uM	no data	ca 0. to -0.4 mbsf; note this does not include the lost sediment surface when drilling was initiated	no sulfate depletion apparent	no sulfide, but reduced metals	Shipboard Scientific Party 1976, 2003f; D'Hondt et al. 2004
ODP Leg 201, Site 1225	Eastern Equatorial Pacific, near current boundary between the South Equatorial Current and the North Equatorial Countercurrent 02˚46.22 N, 110˚34.30 W	3760	nannofossil ooze with varying amounts of diatoms, radiolarians, and foraminifers, underlying the south equatorial boundary current and equatorial upwelling area	105-110 cmbsf total MG-I: 37% 775-780 cmbsf total MG-I: 7.4%	The upper sample is from the nitrate-reducing zone, the lower sample from the metal-reducing zone	near 7 at the surface; otherwise between ca. 5.5 and 6.5, slowly decreasing downcore to 320 mbsf	Closest analog from ODP site 851: Miocene-Quaternary, 15-65	mostly below 0.2%, sometimes between 0.2 and 0.4% [Meister et al. 2003}	Generally above 3 mM, maximum near 4 mM	6.15 to 38.48 uM; max near 200 mbsf	no data	~1.5 mbsf; this does not include the lost surfical sediment when drilling was initiated	no sulfate depletion apparent	no sulfide, but reduced metals	Shipboard Scientific Party 2003a, 1992a; Inagaki et al. 2006
MD05-2902 North Core	South China Sea, Pearl River Basin 17˚57.70N, 114˚57.33N	3697	Gravity core (9.42m) contains series of graded sand layers, possibly turbidites	Average for 9 samples: 12.2 % MG-I clones, mostly in upper 5 mbsf (1 clone library per meter)	Downcore decrease of MG-I clones suggests preference for upper sediment column	no data	Closest analog from ODP Site 1148: Miocene, 11-17 Pliocene to Pleistocene 27-63	0.4 to 1.4 %; mostly between 0.5 and 1.0 % in gravity core. Generally below 0.5%, and often below 0..2 % in deep ODP core	closest analog from ODP site 1148: max. 10 to 12 mM DIC in upper 50 mbsf, then less	closest analog from ODP site 1148: variable between 640 and 1390 uM	no data	no data, most unfortunately !	closest analog from ODP site 1148: depleation to 3 mM at 630 mbsf	sulfide inferred from sulfate decrease	Wang et al. 2010, Shipboard Scientific Party 2000b
MD05-2896 South Core	Southern South China Sea 08˚49.58N, 111˚26.47E	1657	Gravity core (11.3 m) homogeneous gray–green clay; enriched in silt at the bottom	Average for 11 samples: 5.8 % MG-I clones, mostly in upper 5 mbsf (1 clone library per meter)	Downcore decrease of MG-I clones suggests preference for upper sediment column	no data	Closest analog from ODP Site 1143: Miocene to recent, 30-50	0.4 to 1.3 %; mostly between 0.5 and 1.0 % in gravity core. Below 0.4%, and often below 0.2 % in deep ODP core	closest analog from ODP site 1143: increasing downcore from 4.26 to 14.23 mM DIC	closest analog from ODP site 1143: 200 to 1900 uM, increasing downcore	no data	no data, most unfortunately !	closest analog from ODP site 1143: depletion to 6.3 mM at 500 m	sulfide inferred from sulfate decrease	Wang et al. 2010, Shipboard Scientific Party 2000a
GC6	Norwegian-Greenland Sea, Arctic Mid Ocean Ridge System (Gakkel Ridge), 15 km SW of Loki's castle vent field, 73˚21.39 N, 07˚33.90 E	3280	highly stratified hemipelagic glacio-marine sediment with layers of hydrothermal pyrite debris	16 cmbsf: 87%, 29 cmbsf: 88% 65 cmbsf:not detected 87 cmbsf: 50% 95 cmbsf: 10% 156 cmbsf: 45% 174 cmbsf: 56% 232 cmbsf: 11% 296 cmbsf: 37% [Table 3 in Jorgensen et al. 2012]	nitrate in solid phase and porewater Mn2+ coexist throughout the core	strongly fluctuating across 4 orders of magnitude; centered on 6 [qPCR]	no rate given, but most likely complex: layers of sediment, hydrothermal detrital pyrite, and altered volcano-clastic material	0.2 to 1.2 % in gravity core; average 0.47%	no data	range up to 50 uM	ca. 20 cm inferred	5 uM porewater concentration at 16 cmbsf; 20-50 ppm in solid phase through-out the core	close to seawater concentration, 28-31 mM throughout core	hydrothermally produced pyrite, and abundant reduced metals	Jorgensen et al. 2012
GC12	Norwegian-Greenland Sea, Arctic Mid Ocean Ridge System (Gakkel Ridge), 15 km NE of Loki's castle vent field	3250	highly stratified hemi-pelagic glaciomarine sediment and glacio-genic debris flow	19 cmbsf: 22% 36 cmbsf: 35% 81 cmbsf: 24% 126 cmbsf: 61% 203 cmbsf: 4% 310 cmsbf: 1% [Table 3 in Jorgensen et al. 2012]	nitrate in solid phase, porewater Mn2+ and Fe2+ coexist through-out the core	near 6.8 [qPCR]	no rate given, but most likely complex: layers of sediment changing to glacial debris material at ca. 1.5 mbsf	0.2 to 1.3 % in gravity core; average 0.68%	no data	9 to 146 µm, increasing with depth	no data	21 and 9.4 uM porewater conc. at 19 and 35 cmbsf; 17 to 43 ppm in solid phase through-out the core	close to seawater concentration, 24-30 mM throughout core	no biogenic sulfiide detected, but abundant reduced metals	Jorgensen et al. 2012
intermediate organic carbon-depleted sediments
ODP Leg 201, Site 1226	South Equat. Current near Galapagos 03˚05.80S 90˚49.07W	3297	nannofossil and diatom ooze underlying the south equatorial boundary current and equatorial upwelling area	Archaeal clone libraries contain SAGMEG, MBG-B, MBG-D, and DHVE groups, but no MG-I; however, no samples were taken from upper sediment column	nitrite occurs in traces [ca. 0.1 uM] near the top, in the deep sediment column below 250 m, and the sediment-basalt interface at 420m, around and below 0.2 uM	8.67 at surface; otherwise between 6 and 7 throughout the sediment column down to 420 m	Closest analog from ODP site 846: Miocene-Quaternary, 1 to -65	0.25 to max 2.3 %, highly scattered above 1%, in upper 120 m; scattered but below 1% in deeper sediment [Meister et al. 2003]	generally above 4 mM; max near 7 mM	bulge-like profile of accumulation with depth; max 640 uM at ca. 100 mbsf	no data	nitrate in surficial sediments inferred, but not resolved due to mashed-up upper sediment	partial depletion, with minimum of 18.9 mM at 246 mbsf	sulfide accumulates below 5 mbsf, coexisting with dissolved Mn and Fe	Shipboard Scientific Party 2003b, 1992b
IODP Leg 308, Site U1319	Brazos Basin 27˚15.96N, 94˚24.19W	1440	alternations of turbiditic and hemipelagic (mixture of marine and terrestrial sediments) deposits	No MG-I archaea detected; clone libraries contain DSAG/MBG-B, Bathyarcheota, SAGMEG, MBG-D	no nitrate data and no MG-I clones; >120 uM Mn2+ right at the top of the top core suggests loss of oxidized sediment surface	near 6 within upper 10 m, decreasing to ca. 4 downcore to 157.5 mbsf	very high due to turbidite deposition: 200 in upper 30 m	0.16 to 1.9 %; average near 0.75 % throughout ODP core	subsurface peak of 19.45 mM [alkalinity] near 15 mbsf, decline to ca 3 mM below 40 mbsf	291 to 4411 uM	no data	no data; this science crew did not "do" nitrate…	depletion to 0.5 mM at 15 mbsf	sulfide inferred from sulfate depletion, but no data/Fe2+ and Mn2+ in upper 50 mbsf	Expedition 308 Scientists 2006a, Nunoura et al. 2009
organic carbon-rich sediments
ODP Leg 201, Site 1227	Peru Margin 08˚59.45S, 79˚57.35W	427	organic-rich laminated olive silt- and clay-rich sediments dominated by diatoms; silty sediments with siliciclastic components	Hole A: 7.45 mbsf: 6.5% MG-1 no MG-I in deeper sediments	7 mbsf is clearly the sulfate-reducing, sulfidogenic zone; unusal to find MG-I here	7.7 at 0.15 mbsf, near the top of upper core, to 6.25 at 151 mbsf	Closest analog from ODP Site 684: Miocene-Quaternary, 20-50	Ca. 5 to 6 % near the top, and cattered between 1.16 to 10.57 % throughout the sediment coumn [Meister et al. 2003]	gradual DIC increase towards 25 mM in upper 50 mbsf; then ca. 20 mM	gradual increase to 23000 uM at bottom sediment	no data	no data	depletion to detection limit at ~41 mbsf	highly sulfidic sediment, reaching 8 mM at 35 mbsf; reduced metals mostly near or below 1 um	Shipboard Scientific Party 2003c, 1988a, Inagaki et al. 2006
ODP Leg 201, Site 1229	Peru Margin 10˚58.57S, 77˚57.46W	151	organic-rich, sulfate-depleted, methane-rich hemipelagic sediments, alternating diatom and nannofossil ooze, and silts	MG-1 Not detected	By analogy with organic-rich coastal sediments, the nitrate-reducing zone and MG-I habitat must have been limited to a few surface cm	Mostly 6.43 to 7.5; near 9 at the top; CH4/SO4 interface peaks near 8 and 10 at 32 and 90.45 mbsf	Closest analog from ODP Site 681: Quaternary, 80	7.5% near the sediment surface; scattered between 0.7 and 3 % in deeper sediment [Meister et al. 2003]	Between 10 and 20 mM almost everywhere	from ca. 2500 increasing to near 6000 at 50 mbsf; near 5000 in deeper sediments	no data	no data	depletion to detection limit at ~32 mbsf	highly sulfidic sediment, reaching 5 to 6 mM at 2 mbsf	Shipboard Scientific Party 2003d, 1988b; Parkes et al. 2005
ODP Leg 201, site 1230	Peru Trench 09˚06.78S, 80˚3501S	5086	clay-rich diatomaceous mud partly accreted by downslope transport from the shelf. Methane hydrates embedded below ca. 100 mbsf	Hole A, 11.15-20 mbsf (or lessr, plot is hard to read): MG-I 3.7% 20.65-70 mbsf: ca. 12% 30.15-20 mbsf: not found 44.65-70 mbsf: MG-I 29% 65.85-90 mbsf: MG-I 64.5% 84.65-70 mbs: MG-I 100 % continues in deeper layers	The only example so far where MG-I archaea were detected consistently in sulfate-depleted, methanogenic sediments	6.1-8.62 [25.7-0.01]	Closest analog from ODP Site 685: Miocene-Quaternary 100-250	Scattered between 2 to 3.5 % throughout the upper 200 m of the sediment column; outlyers and lower in deeper sediments [Meister et al. 2003]	Gradual increase to ca. 150 mM at 100 mbsf	gradual increase from 1920 to 40170 uM	no data	no data	depletion to 0.2 mM at ca. 11 mbsf; continuing near 0.2 mM, and detection limit only at ca. 38 mbsf	highly sulfidic upper sediment; max ca. 11-12 mM at 8 mbsf; but only ca 0.5 uM [yes!] below 28 mbsf; Fe increases from ca. 1 uM to 10 - 60 uM below 28 mbsf	Shipboard Scientific Party 2003e, 1988c, Inagaki et al. 2006
Supplementary references for Table S1
D’Hondt, S.; Spivack, A.J.; Pockalny, R.; Ferdelman, T.G.; Fischer, J.P.; Kallmeyer, J.; Abrams, L.J.; Smith, D.C.; Graham, D.; Hasiuk, F.; et al. Subseafloor sedimentary life in the South Pacific Gyre. Proc. Natl. Acad. Sci. USA 2009, 106, 11651–11656. D’Hondt, S.; Spivack, A.J.; Pockalny, R.; Ferdelman, T.G.; Fischer, J.P.; Kallmeyer, J.; Abrams, L.J.; Smith, D.C.; Graham, D.; Hasiuk, F.; et al…
D’Hondt, S.; Inagaki, F.; Zarikian, C.A.; Abrams, L.J.; Dubois, N.; Engelhardt, T.; Evans, H.; Ferdelman, T.; Gribsholt, B.; Harris, R.N.; et al. Presence of oxygen and aerobic communities from seafloor to basalt in deep-sea sediments. Nat. Geosci. 2015, 8, 299–304.
Durbin, A.M.; Teske, A. Sediment-Associated Microdiversity within the Marine Group I Crenarchaeota. Environ. Microbiol. Rep. 2010, 2, 693–70
Expedition 308 Scientists. (2006a). Site U1319. Proceedings of the Integrated Ocean Drilling Program. Available online: http://publications.iodp.org/proceedings/308/EXP_REPT/CHAPTERS/308_103.PDF (accessed on 1 September 2016).
Inagaki, F.; Nunoura, T.; Nakagawa, S.; Teske, A.; Lever, M.A.; Lauer, A.; Suzuki, M.; Takai, K.; Delwiche, M.; Colwell, F.S.; et al. Biogeographical distribution and diversity of microbes in methane hydrate-bearing deep marine sediments on the Pacific Ocean Margin. Proc. Natl. Acad. Sci. USA 2006, 103, 2815–2820.
Jorgensen, S.L.; Bjarte, H.; Lanzén, A.; Baumberger, T.; Flesland, K.; Fonseca, R.; Øvreås, L.; Stein, I.H.; Thorseth, I.H.; Pedersen, R.B.; et al. Correlating microbial community profiles with geochemical data in highly stratified sediments from the Arctic Mid-Ocean Ridge. Proc. Natl. Acad. Sci. USA 2012, 109, E2846–E2855, doi:10.1073/pnas.1207574109.
Meister, P. ; Prokopenko, M.; Skilbeck, C.G.; Watson, M.; McKenzie, J.A. Data Report: Compilation of Total Organic and Inorganic Carbon Data from Peru Margin and Eastern Equatorial Pacific Drill Sites (ODP Legs 112, 138 and 201). Available online: http://www-odp.tamu.edu/publications/201_SR/VOLUME/CHAPTERS/105.PDF (accessed on 1 September 2016).
Nunoura, T.; Soffientino, B.; Blazejak, A.; Kakuta, J.; Oida, H.; Schippers, A.; and Takai, K. Subseafloor microbial communities associated with rapid turbidite deposition in the Gulf of Mexico continental slope (IODP Expedition 308). FEMS Microbiol. Ecol. 2009, 69, 410–424.
Parkes, R.J.; Webster, G.; Cragg, B.A.; Weightman, A.J.; Newberry, C.J.; Ferdelman, T.G.; Kallmeyer, K.; Jørgensen, B.B.; Aiello, I.W.; Fry, J.C. Deep sub-seafloor prokaryotes stimulated at interfaces over geological time. Nature 2005, 436, 390–394.
Shipboard Scientific Party. (1976). "Site 321" in Initial Reports Deep Sea Drilling Project 34, eds R. S. Yeats, S. R., Hart, J. M. Ade-Hall, M. N. Bass, W. E. Benson, R. A. Hart, P. G. Quilty, H. M. Sachs, M. H. Salisbury, and T. L. Valier (Washington: Government Printing Office), 111–153.
Shipboard Scientific Party. (1988a). “Site 684,” in Proceedings of the Ocean Drilling Program, Initial Reports 112, eds E. Suess, R. von Huene, K.-C. Emeis, J. Bourgois, J. d. C. Cruzado- Castañeda, P. De Wever, G. Eglinton, R. Garrison, M. Greenberg, E. H. Paz, P. Hill, M. Ibaraki, M. Kastner, A. E. S. Kemp, K. Kvenvolden, R. Langridge, N. Lindsley- Griffin, J. Marsters, E. Martini, R. McCabe, L…
Shipboard Scientific Party. (1988b). “Site 681,” in Proceedings of the Ocean Drilling Program, Initial Reports 112, eds E. Suess, R. von Huene, K.-C. Emeis, J. Bourgois, J. d. C. Cruzado- Castañeda, P. De Wever, G. Eglinton, R. Garrison, M. Greenberg, E. H. Paz, P. Hill, M. Ibaraki, M. Kastner, A. E. S. Kemp, K. Kvenvolden, R. Langridge, N. Lindsley-Griffin, J. Marsters, E. Martini, R. McCabe, L.…
Shipboard Scientific Party. (1988c). “Site 685,” in Proceedings of the Ocean Drilling Program, Initial Reports 112, eds E. Suess, R. von Huene, K.-C. Emeis, J. Bourgois, J. d. C. Cruzado- Castañeda, P. De Wever, G. Eglinton, R. Garrison, M. Greenberg, E. H. Paz, P. Hill, M. Ibaraki, M. Kastner, A. E. S. Kemp, K. Kvenvolden, R. Langridge, N. Lindsley-Griffin, J. Marsters, E. Martini, R. McCabe, L.…
Shipboard Scientific Party. (1992a). “Site 851b,” in Proceedings of the Ocean Drilling Program, Initial Reports 138 (Pt. 2), eds L. Mayer, N. G. Pisias, T. R. Janecek, J. G. Baldauf, S. F. Bloomer, K. A. Dadey, K.-C. Emeis, J. Farrell, J. A. Flores, E. M. Galimov, T. K. Hagelberg, P. Holler, S. A. Hovan, M. Iwai, A. E. S. Kemp, D. C. Kim, G. Klinkhammer, M. Leinen, S. Levi, M. A. Levitan, M. W. L…
Shipboard Scientific Party. (1992b). “Site 846,” in Proceedings of the Ocean Drilling Program, Initial Reports 138 (Pt. 1) eds L. Mayer, N. G. Pisias, T. R. Janecek, J. G. Baldauf, S. F. Bloomer, K. A. Dadey, K.-C. Emeis, J. Farrell, J. A. Flores, E. M. Galimov, T. K. Hagelberg, P. Holler, S. A. Hovan, M. Iwai, A. E. S. Kemp, D. C. Kim, G. Klinkhammer, M. Leinen, S. Levi, M. A. Levitan, M. W. Lyl…
Shipboard Scientific Party. (2000a). “Site 1143,” in Proceedings of the Ocean Drilling Program, Initial Reports 184, eds P. Wang, W. L. Prell, P. Blum, E. M. Arnold, C. J. Bühring, M.-P. Chen, S. C. Clemens, P. D. Clift, C. J. G. Colin, J. W. Farrell, M. J. Higginson, Z. Jian, W. Kuhnt, C. E. Laj, C. Lauer-Leredde, J. S. Leventhal, A. Li, Q. Li, J. Lin, K. McIntyre, C. R. Miranda, S. A. Nathan, J…
Shipboard Scientific Party. (2000b). “Site 1148,” in Proceedings of the Ocean Drilling Program, Initial Reports 184, eds P. Wang, W. L. Prell, P. Blum, E. M. Arnold, C. J. Bühring, M.-P. Chen, S. C. Clemens, P. D. Clift, C. J. G. Colin, J. W. Farrell, M. J. Higginson, Z. Jian, W. Kuhnt, C. E. Laj, C. Lauer-Leredde, J. S. Leventhal, A. Li, Q. Li, J. Lin, K. McIntyre, C. R. Miranda, S. A. Nathan, J…
Shipboard Scientific Party. (2003a). “Site 1225,” in Proceedings of the Ocean Drilling Program, Initial Reports 201, eds S. D’Hondt, B. B. Jørgensen, D. J. Miller, I. W. Aiello, B. Bekins, R. Blake, B. A. Cragg, H. Cypionka, G. R. Dickens, T. Ferdelman, K. Ford, G. L. Gettemy, G. Guerin, K.-U. Hinrichs, N. Holm, C. House, F. Inagaki, P. Meister, R. M. Mitterer, T. Naehr, S. Niitsuma, J. R. Parkes…
Shipboard Scientific Party. (2003b). “Site 1226,” in Proceedings of the Ocean Drilling Program, Initial Reports 201, eds S. D’Hondt, B. B. Jørgensen, D. J. Miller, I. W. Aiello, B. Bekins, R. Blake, B. A. Cragg, H. Cypionka, G. R. Dickens, T. Ferdelman, K. Ford, G. L. Gettemy, G. Guerin, K.-U. Hinrichs, N. Holm, C. House, F. Inagaki, P. Meister, R. M. Mitterer, T. Naehr, S. Niitsuma, J. R. Parkes…
Shipboard Scientific Party. (2003c). “Site 1227,” in Proceedings of the Ocean Drilling Program, Initial Reports 201, eds S. D’Hondt, B. B. Jørgensen, D. J. Miller, I. W. Aiello, B. Bekins, R. Blake, B. A. Cragg, H. Cypionka, G. R. Dickens, T. Ferdelman, K. Ford, G. L. Gettemy, G. Guerin, K.-U. Hinrichs, N. Holm, C. House, F. Inagaki, P. Meister, R. M. Mitterer, T. Naehr, S. Niitsuma, J. R. Parkes…
Shipboard Scientific Party. (2003d). “Site 1229,” in Proceedings of the Ocean Drilling Program, Initial Reports 201, eds S. D’Hondt, B. B. Jørgensen, D. J. Miller, I. W. Aiello, B. Bekins, R. Blake, B. A. Cragg, H. Cypionka, G. R. Dickens, T. Ferdelman, K. Ford, G. L. Gettemy, G. Guerin, K.-U. Hinrichs, N. Holm, C. House, F. Inagaki, P. Meister, R. M. Mitterer, T. Naehr, S. Niitsuma, J. R. Parkes…
Shipboard Scientific Party. (2003e). “Site 1230,” in Proceedings of the Ocean Drilling Program, Initial Reports 201, eds S. D’Hondt, B. B. Jørgensen, D. J. Miller, I. W. Aiello, B. Bekins, R. Blake, B. A. Cragg, H. Cypionka, G. R. Dickens, T. Ferdelman, K. Ford, G. L. Gettemy, G. Guerin, K.-U. Hinrichs, N. Holm, C. House, F. Inagaki, P. Meister, R. M. Mitterer, T. Naehr, S. Niitsuma, J. R. Parkes…
Shipboard Scientific Party. (2003f ). “Site 1231,” in Proceedings of the Ocean Drilling Program, Initial Reports 201, eds S. D’Hondt, B. B. Jørgensen, D. J. Miller, I. W. Aiello, B. Bekins, R. Blake, B. A. Cragg, H. Cypionka, G. R. Dickens, T. Ferdelman, K. Ford, G. L. Gettemy, G. Guerin, K.-U. Hinrichs, N. Holm, C. House, F. Inagaki, P. Meister, R. M. Mitterer, T. Naehr, S. Niitsuma, J. R. Parke…
Wang, P.; Li, T.; Hu, A.; Wei, Y.; Guo, W.; Jiao, N.; Zhang, C. Community structure of archaea from deep-sea sediments of the South China Sea. Microb. Ecol. 2010, 60, 796–806.
Webster, G.; Rinna, J.; Roussel, E.G.; Fry, J.C.; Weightman, A.J.; Parkes, R.J. Prokaryotic functional diversity in different biogeochemical depth zones in tidal sediments of the Severn estuary, UK, revealed by stable-isotope probing. FEMS Microbiol. Ecol. 2010, 72, 179–197.
